# Supplementary material for: The Diversity and Evolution of Sex Chromosomes in Frogs
Source: Genes (Basel). 2021 Mar 26;12(4):483. doi: 10.3390/genes12040483 (PMC8067296; doi:10.3390/genes12040483)
Supplement: Supplementary file 1 [file genes-12-00483-s001.zip]

Archive with 12 entries (11 files):
- suppl/
- __MACOSX/._suppl
- suppl/TableS1.xls
- __MACOSX/suppl/._TableS1.xls
- suppl/.DS_Store
- __MACOSX/suppl/._.DS_Store
- suppl/FigureS2.pdf
- __MACOSX/suppl/._FigureS2.pdf
- suppl/FigureS3.pdf
- __MACOSX/suppl/._FigureS3.pdf
- suppl/FigureS1.pdf
- __MACOSX/suppl/._FigureS1.pdf
