# Supplementary material for: The Diversity and Evolution of Sex Chromosomes in Frogs
Source: Genes (Basel). 2021 Mar 26;12(4):483. doi: 10.3390/genes12040483 (PMC8067296; doi:10.3390/genes12040483)
Supplement: Supplementary file 1 [file genes-12-00483-s001.zip › suppl/TableS1.xls]

## Sheet: frog_sex_chromosome_systems
Table S1. Characterized sex chromosome systems in Anura frogs from published literature. The columns show species, chromosome number, sex chromosome morphology, sex-determination system, references and other relavent notes. *: note indicates there is exception in the sex-determination system or sex chromosome size polymorphism among populations.
Higher taxonomic group	Family	Genus	Species	Chromosome number (2n)	Sex-determination system	Sex chromosome morphology	Sex chromosome size difference	Cytogenetic approaches, genetic markers and other relevant notes		References
Anura	Alsodidae	Eupsophus	Eupsophus roseus	30	XY	homomorphic	identical	G-banding		Veloso, A., Celis-Diez, J.L., Guerrero, P.C., Mendez, M.A., Iturra, P. and Simonetti, J.A. (2005) The Herpetological Journal, 15, 159-165.
Anura	Bombinatoridae	Bombina	Bombina orientalis	24	XY	homomorphic	identical			Ueda, H. (1980) Sci. Rep. Lab.Amphib. Biol. 4: 185 - 200. Kawamura T., Nishioka M. (1977) In Taylor DH, Guttman DI, The Reproductive Biology of Amphibians, Plenum Publishers, New York.
Anura	Bufonidae	Bufo	Bufo balearicus	NA	XY	homomorphic	identical	Sex-linked markers		Tamschick et al. (2014) Cytogenetic and Genome Research. 144, 315-324.
Anura	Bufonidae	Bufo	Bufo boulengeri	NA	XY	homomorphic	identical	Sex-linked markers		Tamschick et al. (2014) Cytogenetic and Genome Research. 144, 315-324.
Anura	Bufonidae	Bufo	Bufo bufo	22	ZW	homomorphic	identical			Ponse K. (1942) Rev. Suisse Zool. 49: 185-189.
Anura	Bufonidae	Bufo	Bufo gargarizans	NA	ZW	homomorphic	identical	replication patterns		Wen, C., Lu Q., Xiang W. (1983) Acta genetica Sinica 10: 291-297.
Anura	Bufonidae	Bufo	Bufo raddei	NA	XY	homomorphic	identical			Deng C., Shang K. (1984) Acta genetica Sinica 11: 395-399.
Anura	Bufonidae	Bufo	Bufo shaartusiensis	NA	XY	homomorphic	identical	Sex-linked markers		Tamschick et al. (2014) Cytogenetic and Genome Research. 144, 315-324.
Anura	Bufonidae	Bufo	Bufo siculus	NA	XY	homomorphic	identical			Stock M. et al. (2011) J Evol Biol. 24: 1064-1070.
Anura	Bufonidae	Bufo	Bufo turanensis	NA	XY	homomorphic	identical	Sex-linked markers		Tamschick et al. (2014) Cytogenetic and Genome Research. 144, 315-324.
Anura	Bufonidae	Bufo	Bufo variabilis	NA	XY	homomorphic	identical	Sex-linked markers		Tamschick et al. (2014) Cytogenetic and Genome Research. 144, 315-324.
Anura	Bufonidae	Bufo	Bufo viridis	NA	ZW	homomorphic	identical			Odierna G. et al. (2007) J. Biosci. 32: 763-768.
Anura	Bufonidae	Chaunus	Chaunus ssp	22	NA	homomorphic	identical			Amaro-Ghilardi R.C. et al. (2008) Genetica 134: 159-168.
Anura	Bufonidae	Duttaphrynus	Duttaphrynus melanostictus	22	XY	homomorphic	identical	G-banding		Siripyasing P. et al. (2008) Cytologia 73: 229-241.
Anura	Bufonidae	Epidalea	Epidalea calamita	NA	NA	homomorphic	identical			Ullerich, F. (1966) Chromosoma 18(2): 316-342.
Anura	Bufonidae	Melanophryniscus	Melanophryniscus stelzneri	22	NA	homomorphic	identical	Giemsa-staining, G-banding		Baraquet M. et al. (2011) Biologia 66: 543-547.
Anura	Bufonidae	Rhinella	Rhinella achalensis	22	NA	homomorphic	identical	Giemsa-staining, G-banding		Baraquet M. et al. (2011) Biologia 66: 543-547.
Anura	Bufonidae	Rhinella	Rhinella arenarum	22	NA	homomorphic	identical	Giemsa-staining, G-banding		Baraquet M. et al. (2011) Biologia 66: 543-547.
Anura	Bufonidae	Rhinella	Rhinella fernandezae	22	NA	homomorphic	identical	Giemsa-staining, G-banding		Baraquet M. et al. (2011) Biologia 66: 543-547.
Anura	Bufonidae	Rhinella	Rhinella marina	NA	ZW	homomorphic	identical	Ag-NOR staining		Abramyan J. et al. (2009) Chromosome Research 17: 1015-1024.
Anura	Bufonidae	Rhinella	Rhinella schneideri	22	NA	homomorphic	identical			Baraquet M. et al. (2011) Biologia 66: 543-547.
Anura	Centronelidae	Vitreorana	Vitreorana antisthenesi	NA	XY*	heteromorphic	Y<X, *slight size difference	Ag-NORs, C-banding, Giemsa-staining		Schmid M., Steinlein C., Feichtinger W. (1989) Chromosoma 97: 434-438.
Anura	Craugastoridae	Pristimantis	Pristimantis boconoensis	32	XY	heteromorphic	likely Y-autosome fusion	Ag-NORs, C-banding, Giemsa-staining		Schmid, M. and Steinlein, C. (2018) Cytogenetic and genome research,154:153-180.
Anura	Craugastoridae	Pristimantis	Pristimantis curtipes	34	XY	heteromorphic	likely Y-autosome fusion	Ag-NORs, C-banding, Giemsa-staining		Schmid, M. and Steinlein, C. (2018) Cytogenetic and genome research, 154:153-180.
Anura	Craugastoridae	Pristimantis	Pristimantis duellmani	36	XY	heteromorphic	likely Y-autosome fusion	Ag-NORs, C-banding, Giemsa-staining		Schmid, M. and Steinlein, C. (2018) Cytogenetic and genome research, 154:153-180.
Anura	Craugastoridae	Pristimantis	Pristimantis dundeei	28	NA	homomorphic	identical	C-banding, Ag-NOR staining		Siqueira et al. 2008 Zoobank. 1860:1.
Anura	Craugastoridae	Pristimantis	Pristimantis euphronides	32	ZW	heteromorphic	W>Z, W is submetacentric			Schmid, M., Feichtinger, W., Steinlein, C. and Rupprecht, A. (2002) Cytogenetic and genome research, 97:81.
Anura	Craugastoridae	Pristimantis	Pristimantis paulodutrai	30	NA	homomorphic	identical	C-banding, Ag-NOR staining		Siqueira et al. 2008 Zoobank. 1860:1.
Anura	Craugastoridae	Pristimantis	Pristimantis pulvinatus	36	XY	heteromorphic	Y-autosome fusion, female 2n=36, male 2n=35	Ag-NORs, C-banding, Giemsa-staining		Schmid, M. and Steinlein, C. (2018) Cytogenetic and genome research, 154:153-180.
Anura	Craugastoridae	Pristimantis	Pristimantis riveroi	36	XY	heteromorphic	Y-autosome fusion, female 2n=36, male 2n=35	Ag-NORs, C-banding, Giemsa-staining		Schmid M. et al. (2003) Cytogenet Genome Res. 101: 62-73; Schmid, M. and Steinlein, C. (2018) Cytogenetic and genome research, 154:153-180.
Anura	Craugastoridae	Pristimantis	Pristimantis shrevei	32	ZW	heteromorphic	W>Z, W is submetacentric	Ag-NORs, C-banding, Giemsa-staining		Schmid, M., Feichtinger, W., Steinlein, C. and Rupprecht, A. (2002) Cytogenetic and genome research, 97:81.
Anura	Craugastoridae	Pristimantis	Pristimantis sp. n. H	36	XY	heteromorphic	Y-autosome fusion	Ag-NORs, C-banding, Giemsa-staining		Schmid, M. and Steinlein, C. (2018) Cytogenetic and genome research, 154:153-180.
Anura	Craugastoridae	Pristimantis	Pristimantis unistrigatus	34	XY	heteromorphic	likely Y-autosome fusion	Ag-NORs, C-banding, Giemsa-staining		Schmid, M. and Steinlein, C. (2018) Cytogenetic and genome research, 154:153-180.
Anura	Craugastoridae	Strabomantis	Strabomantis biporcatus	36	XY	heteromorphic	Y-autosome fusion, female 2n=36, male 2n=35	Ag-NORs, C-banding, Giemsa-staining		Schmid, M., Feichtinger, W., Steinlein, C. and Haaf, T. (2002) Cytogenetic and genome research, 99(1-4):330-343.
Anura	Dendrobatidae	Adelphobates	Adelphobates castaneoticus	18	NA	homomorphic	identical	Ag-NORs, C-banding, Giemsa-staining		Rodrigues P.C. et al. (2011) J. Genet 90: 31-37.
Anura	Dendrobatidae	Adelphobates	Adelphobates quinquevittatus	20	ZW	heteromorphic	W>Z, slight size difference	C-banding		Bogart, J. P. (1991) Chapter 11. Book 'Amphibian Cytogenetics and Evolution', edited by Green, D. M., Sessions, S. K.
Anura	Dendrobatidae	Allobates	Allobates brunneus	24	NA	homomorphic	identical	C-banding		Bogart, J. P. (1991) Chapter 11. Book 'Amphibian Cytogenetics and Evolution', edited by Green, D. M., Sessions, S. K.
Anura	Dendrobatidae	Allobates	Allobates femoralis	24	ZW*	heteromorphic	W>Z, *some populations have homomorphic sex chromosomes.			Aguiar O. et al. (2002) Herpetology 58: 293-303; Bogart, J. P. (1991) Chapter 11. Book 'Amphibian Cytogenetics and Evolution', edited by Green, D. M., Sessions, S. K.
Anura	Dendrobatidae	Allobates	Allobates olfersioides	24	NA	homomorphic	identical	C-banding		Bogart, J. P. (1991) Chapter 11. Book 'Amphibian Cytogenetics and Evolution', edited by Green, D. M., Sessions, S. K.
Anura	Dendrobatidae	Allobates	Allobates talamancae	24	NA	homomorphic	identical	C-banding		Bogart, J. P. (1991) Chapter 11. Book 'Amphibian Cytogenetics and Evolution', edited by Green, D. M., Sessions, S. K.
Anura	Dendrobatidae	Ameerega	Ameerega flavopicta	24	NA	homomorphic	identical	Ag-NORs, C-banding, Giemsa-staining		Aguiar O. et al. (2002) Herpetology 58: 293-303.
Anura	Dendrobatidae	Ameerega	Ameerega galactonotus	18	NA	homomorphic	identical	Ag-NORs, C-banding, Giemsa-staining		Rodrigues P.C. et al. (2011) J. Genet 90: 31-37.
Anura	Dendrobatidae	Ameerega	Ameerega hahneli	24	NA	homomorphic	identical	Ag-NORs, C-banding, Giemsa-staining		Aguiar O. et al. (2002) Herpetology 58: 293-303.
Anura	Dendrobatidae	Ameerega	Ameerega picta	24	NA	homomorphic	identical	Ag-NORs, C-banding, Giemsa-staining		Rodrigues P.C. et al. (2011) J. Genet 90: 31-37.
Anura	Dendrobatidae	Ameerega	Ameerega trivittatus	24	NA	homomorphic	identical	Ag-NORs, C-banding, Giemsa-staining		Aguiar O. et al. (2002) Herpetology 58: 293-303.
Anura	Dendrobatidae	Colostethus	Colostethus species A	24	NA	homomorphic	identical	C-banding		Bogart, J. P. (1991) Chapter 11. Book 'Amphibian Cytogenetics and Evolution', edited by Green, D. M., Sessions, S. K.
Anura	Dendrobatidae	Dendrobates	Dendrobates tinctorius	18	NA	homomorphic	identical	Ag-NORs, C-banding, Giemsa-staining		Rodrigues P.C. et al. (2011) J. Genet 90: 31-37.
Anura	Dendrobatidae	Dendrobates	Dendrobates truncatus	18	NA	homomorphic	identical	C-banding		Bogart, J. P. (1991) Chapter 11. Book 'Amphibian Cytogenetics and Evolution', edited by Green, D. M., Sessions, S. K.
Anura	Dendrobatidae	Hyloxalus	Hyloxalus subpunctatus	24	NA	homomorphic	identical	C-banding		Bogart, J. P. (1991) Chapter 11. Book 'Amphibian Cytogenetics and Evolution', edited by Green, D. M., Sessions, S. K.
Anura	Dendrobatidae	Hyloxalus	Hyloxalus vertebralis	24	NA	homomorphic	identical	C-banding		Bogart, J. P. (1991) Chapter 11. Book 'Amphibian Cytogenetics and Evolution', edited by Green, D. M., Sessions, S. K.
Anura	Dendrobatidae	Leucostethus	Leucostethus fraterdanieli	24	NA	homomorphic	identical	C-banding		Bogart, J. P. (1991) Chapter 11. Book 'Amphibian Cytogenetics and Evolution', edited by Green, D. M., Sessions, S. K.
Anura	Dendrobatidae	Minyobates	Minyobates opisthomelas	24	NA	homomorphic	identical	C-banding		Bogart, J. P. (1991) Chapter 11. Book 'Amphibian Cytogenetics and Evolution', edited by Green, D. M., Sessions, S. K.
Anura	Dendrobatidae	Oophaga	Oophaga histrionicus	20	NA	homomorphic	identical	C-banding		Bogart, J. P. (1991) Chapter 11. Book 'Amphibian Cytogenetics and Evolution', edited by Green, D. M., Sessions, S. K.
Anura	Dendrobatidae	Oophaga	Oophaga pumilio	20	NA	homomorphic	identical	C-banding		Bogart, J. P. (1991) Chapter 11. Book 'Amphibian Cytogenetics and Evolution', edited by Green, D. M., Sessions, S. K.
Anura	Dendrobatidae	Pheobates	Pheobates palmatus	24	NA	homomorphic	identical	C-banding		Bogart, J. P. (1991) Chapter 11. Book 'Amphibian Cytogenetics and Evolution', edited by Green, D. M., Sessions, S. K.
Anura	Dicroglossidae	Euphlyctis	Euphlyctis cyanophlyctis	26	ZW	homomorphic	identical	G-banding		King, M. 1990. Animal Cytogenetics Vol. 4, Chordata 2: Amphibia. Gerbruder Borntraeger
Anura	Dicroglossidae	Fejervarya	Fejervarya limnocharis	26	XY	heteromorphic	Y<X			Patawang, I., Tanomtong, A., Phimphan, S., Chuaynkern, Y., Chuaynkern, C., Phaengphairee, P., Khrueanet, W. and Nithikulworawong, N., 2014. Cytologia, 79(2):141-150.
Anura	Dicroglossidae	Hoplobatrachus	Hoplobatrachus tigerinus	26	ZW	homomorphic	identical			Saba & Tripathi. (2014) Nucleus 57: 55-59. King, M. 1990. Animal Cytogenetics Vol. 4, Chordata 2: Amphibia. Gerbruder Borntraeger
Anura	Dicroglossidae	Occidozyga	Occidozyga laevis	26	NA	homomorphic	identical			Kuramoto M. (1980) Experientia 36: 826-828.
Anura	Discoglossidae	Alytes	Alytes obstetricans	38	NA	homomorphic	identical	Ag-NORs, C-banding, Giemsa-staining		Rodrigues P.C. et al. (2011) J. Genet 90: 31-37.
Anura	Discoglossidae	Discoglossus	Discoglossus pictus	28	ZW*	heteromorphic	*heteromorphy only in some populations			Morescalchi A. (1964) Caryologia 17: 327-345; Elm E., Morcscalchi, A., Stingo, V. & Today, G. (1982) Monitore Zool. Ital. 16: 283 - 299.
Anura	Eleutherodactylidae	Eleutherodactylus	Eleutherodactylus albipes	NA	ZW	heteromorphic	W>Z	Ag-NORs, C-banding, Giemsa-staining		Schmid M. et al. (2010) Cytogenet. Genome Res. 130–131:1–568.
Anura	Eleutherodactylidae	Eleutherodactylus	Eleutherodactylus casparii	NA	ZW	heteromorphic	W>Z	Ag-NORs, C-banding, Giemsa-staining		Schmid M. et al. (2010) Cytogenet. Genome Res. 130–131:1–568.
Anura	Eleutherodactylidae	Eleutherodactylus	Eleutherodactylus cavernicola	NA	XY	heteromorphic	Y-autosome fusion	Ag-NORs, C-banding, Giemsa-staining		Schmid M. et al. (2010) Cytogenet. Genome Res. 130–131:1–568.
Anura	Eleutherodactylidae	Eleutherodactylus	Eleutherodactylus cundalli	30	XY	heteromorphic	likely Y-autosome fusion	Ag-NORs, C-banding, Giemsa-staining		Schmid, M. and Steinlein, C. (2018) Cytogenetic and genome research, 154:153-180.
Anura	Eleutherodactylidae	Eleutherodactylus	Eleutherodactylus cuneatus	NA	ZW	heteromorphic	W>Z	Ag-NORs, C-banding, Giemsa-staining		Schmid M. et al. (2010) Cytogenet. Genome Res. 130–131:1–568.
Anura	Eleutherodactylidae	Eleutherodactylus	Eleutherodactylus emiliae	NA	ZW	heteromorphic	W>Z	Ag-NORs, C-banding, Giemsa-staining		Schmid M. et al. (2010) Cytogenet. Genome Res. 130–131:1–568.
Anura	Eleutherodactylidae	Eleutherodactylus	Eleutherodactylus glamyrus	NA	ZW	heteromorphic	W>Z	Ag-NORs, C-banding, Giemsa-staining		Schmid M. et al. (2010) Cytogenet. Genome Res. 130–131:1–568.
Anura	Eleutherodactylidae	Eleutherodactylus	Eleutherodactylus heminota	30	XY	heteromorphic	Y-autosome fusion	Ag-NORs, C-banding, Giemsa-staining		Schmid, M. and Steinlein, C. (2018) Cytogenetic and genome research, 154:153-180.
Anura	Eleutherodactylidae	Eleutherodactylus	Eleutherodactylus johnstonei	28	XY	homomorphic	identical	Ag-NORs, C-banding, Giemsa-staining		Schmid, M. and Steinlein, C. (2018) Cytogenetic and genome research, 154:153-180.
Anura	Eleutherodactylidae	Eleutherodactylus	Eleutherodactylus oxyrhyncus	NA	XY	heteromorphic	Y>X	Ag-NORs, C-banding, Giemsa-staining		Schmid M. et al. (2010) Cytogenet. Genome Res. 130–131:1–568.
Anura	Eleutherodactylidae	Eleutherodactylus	Eleutherodactylus sp. n. G	NA	ZW	heteromorphic	W>Z	Ag-NORs, C-banding, Giemsa-staining		Schmid M. et al. (2010) Cytogenet. Genome Res. 130–131:1–568.
Anura	Eleutherodactylidae	Eleutherodactylus	Eleutherodactylus turquinensis	NA	ZW	heteromorphic	W>Z	Ag-NORs, C-banding, Giemsa-staining		Schmid M. et al. (2010) Cytogenet. Genome Res. 130–131:1–568.
Anura	Eleutherodactylidae	Engystomops	Engystomops coloradorum	20	ZW*	heteromorphic	*have homomorphic in some populations.	Ag-NORs, C-banding, Giemsa-staining		Targueta et al. (2011) Genetica 139: 1339-1347.
Anura	Hemiphractidae	Flectonotus	Flectonotus fitzgeraldi	28	NA	homomorphic	identical	Ag-NORs, C-banding, Giemsa-staining		Schmid, M. et al. (2012) Cytogenet. Genome Res. 138, 69-384.
Anura	Hemiphractidae	Flectonotus	Flectonotus pygmaeus	28	NA	homomorphic	identical	Ag-NORs, C-banding, Giemsa-staining		Schmid, M. et al. (2012) Cytogenet. Genome Res. 138, 69-384.
Anura	Hemiphractidae	Gastrotheca	Gastrotheca pseustes	26	XY*	heteromorphic	Y>X, *homomorphic form is also found in some populations	C-banding		Schmid M. (1989) in Evolutionary mechanisms of sex determination, ed. Wactel S.S. pp. 37-56. CRC Press, Boca Raton.
Anura	Hemiphractidae	Gastrotheca	Gastrotheca espeletia	26	NA	homomorphic	identical	Ag-NORs, C-banding, Giemsa-staining, has B chromosomes		Schmid, M. et al. (2012) Cytogenet. Genome Res. 138, 69-384.
Anura	Hemiphractidae	Gastrotheca	Gastrotheca gracilis	26	NA	homomorphic	identical	Ag-NORs, C-banding, Giemsa-staining		Schmid, M. et al. (2012) Cytogenet. Genome Res. 138, 69-384.
Anura	Hemiphractidae	Gastrotheca	Gastrotheca megacephala	26	NA	homomorphic	identical	Ag-NORs, C-banding, Giemsa-staining		Schmid, M. et al. (2012) Cytogenet. Genome Res. 138, 69-384.
Anura	Hemiphractidae	Gastrotheca	Gastrotheca nicefori	26	NA	homomorphic	identical	Ag-NORs, C-banding, Giemsa-staining		Schmid, M. et al. (2012) Cytogenet. Genome Res. 138, 69-384.
Anura	Hemiphractidae	Gastrotheca	Gastrotheca ovifera	26	XY	heteromorphic	Y<X	Ag-NORs, C-banding, Giemsa-staining		Schmid, M., Feichtinger, W., Steinlein, C. and Nanda, I. (2002) Cytogenetic and genome research, 96(1-4):228.
Anura	Hemiphractidae	Gastrotheca	Gastrotheca peruana	26	XY*	heteromorphic	Y slightly larger and subtelocentric comparing to metacentric X, *some males also have homomorphic XY	Ag-NORs, C-banding, Giemsa-staining		Schmid, M. et al. (2012) Cytogenet. Genome Res. 138, 69-384.
Anura	Hemiphractidae	Gastrotheca	Gastrotheca riobambae	26	XY	heteromorphic	Y>X	Ag-NORs, C-banding, Giemsa-staining		Schmid, M., T. Haaf, B. Geile and S. Sims. (1983) Experientia 39: 1153-1155.
Anura	Hemiphractidae	Gastrotheca	Gastrotheca sp. B	26	NA	homomorphic	identical	Ag-NORs, C-banding, Giemsa-staining		Schmid, M. et al. (2012) Cytogenet. Genome Res. 138, 69-384.
Anura	Hemiphractidae	Gastrotheca	Gastrotheca walkeri	26	XY	heteromorphic	Y<<X (Y is much smaller, at least 1.5-2 times smaller than X)	Ag-NORs, C-banding, Giemsa-staining		Schmid, M., Feichtinger, W., Steinlein, C. and Nanda, I. (2002) Cytogenetic and genome research, 96(1-4):228.
Anura	Hemiphractidae	Stefania	Stefania scalae	26	NA	homomorphic	identical	Ag-NORs, C-banding, Giemsa-staining		Schmid, M. et al. (2012) Cytogenet. Genome Res. 138, 69-384.
Anura	Hylidae	Aparasphenodon	Aparasphenodon bokermanni	24	NA	homomorphic	identical	FISH, Giemsa-staining		Lilian Gruber et al. (2012) Comparative Cytogenetics 6: 409-423.
Anura	Hylidae	Aparasphenodon	Aparasphenodon brunoi	24	NA	homomorphic	identical	Giemsa-staining, Ag-NOR staining, C-banding		Kasahara et al. (2003) Cytogenet Genome Res. 103: 155-162.
Anura	Hylidae	Boana	Boana pombali	24	NA	homomorphic	identical	Ag-NORs, C-banding		Carvalho et al. (2014) Genetics and Mol. Res 13: 7826-7838.
Anura	Hylidae	Corythomantis	Corythomantis greeningi	24	NA	homomorphic	identical	Giemsa-staining, Ag-NOR staining, C-banding		Kasahara et al. (2003) Cytogenet Genome Res. 103: 155-162.
Anura	Hylidae	Hyla	Hyla arborea	12	XY	homomorphic	identical	Microsatellite markers		Berset-Brandli L. et al. (2006) Mol. Biol. Evol. 23: 1104-1106; Dufresnes et al. (2015) Mol. Biol. Evol. 32: 2328-2337.
Anura	Hylidae	Hyla	Hyla femoralis	24	XY	heteromorphic	Y<X			Schmid M. et al. (2003) Cytogenet Genome Res. 101: 62-73;
Anura	Hylidae	Hyla	Hyla inermedia	12	XY	homomorphic	identical	Microsatellite markers		Dufresnes et al. (2015) Mol. Biol. Evol. 32: 2328-2337.
Anura	Hylidae	Hyla	Hyla japonica	12	XY	homomorphic	identical			Carvalho et al. (2014) Genetics and Mol. Res 13: 7826-7838.
Anura	Hylidae	Hyla	Hyla meridionalis	12	XY	homomorphic	identical	Microsatellite markers		Dufresnes et al. (2015) Mol. Biol. Evol. 32: 2328-2337.
Anura	Hylidae	Hyla	Hyla molleri	12	XY	homomorphic	identical	Microsatellite markers		Dufresnes et al. (2015) Mol. Biol. Evol. 32: 2328-2337.
Anura	Hylidae	Hyla	Hyla orientalis	12	XY	homomorphic	identical	Microsatellite markers		Dufresnes et al. (2015) Mol. Biol. Evol. 32: 2328-2337.
Anura	Hylidae	Hyla	Hyla suweonensis	12	ZW	homomorphic	identical	Microsatellite markers		Dufresnes et al. (2015) Mol. Biol. Evol. 32: 2328-2337.
Anura	Hylidae	Hypsiboas	Hypsiboas albomarginatus	24	NA	homomorphic	identical	Ag-NORs, C-banding		Carvalho et al. (2014) Genetics and Mol. Res 13: 7826-7838.
Anura	Hylidae	Hypsiboas	Hypsiboas bischoffi	24	NA	homomorphic	identical	Ag-NORs, C-banding		Carvalho et al. (2014) Genetics and Mol. Res 13: 7826-7838.
Anura	Hylidae	Hypsiboas	Hypsiboas crepitans	24	NA	homomorphic	identical	Ag-NORs, C-banding		Carvalho et al. (2014) Genetics and Mol. Res 13: 7826-7838.
Anura	Hylidae	Hypsiboas	Hypsiboas faber	24	NA	homomorphic	identical	Ag-NORs, C-banding		Carvalho et al. (2014) Genetics and Mol. Res 13: 7826-7838.
Anura	Hylidae	Hypsiboas	Hypsiboas guentheri	24	NA	homomorphic	identical	Ag-NORs, C-banding		Carvalho et al. (2014) Genetics and Mol. Res 13: 7826-7838.
Anura	Hylidae	Hypsiboas	Hypsiboas polytaenius	24	NA	homomorphic	identical	Ag-NORs, C-banding		Carvalho et al. (2014) Genetics and Mol. Res 13: 7826-7838.
Anura	Hylidae	Hypsiboas	Hypsiboas raniceps	24	NA	homomorphic	identical	Ag-NORs, C-banding		Carvalho et al. (2014) Genetics and Mol. Res 13: 7826-7838.
Anura	Hylidae	Hypsiboas	Hypsiboas semilineatus	24	NA	homomorphic	identical	Ag-NORs, C-banding		Carvalho et al. (2014) Genetics and Mol. Res 13: 7826-7838.
Anura	Hylidae	Itapotihyla	Itapotihyla langsdorffii	24	NA	homomorphic	identical	FISH, Giemsa-staining		Nunes R.R.A., Fagundes V. (2008) Boletim Museu Biologia Mello Leitao 23: 21-36.
Anura	Hylidae	Osteocephalus	Osteocephalus langsdorff	24	NA	homomorphic	identical	Giemsa-staining, Ag-NOR staining, C-banding		Kasahara et al. (2003) Cytogenet Genome Res. 103: 155-162.
Anura	Hylidae	Phasmahyla	Phasmahyla exilis	26	XY	homomorphic	identical			Nunes R.R.A., Fagundes V. (2008) Boletim Museu Biologia Mello Leitao 23: 21-36.
Anura	Hylidae	Phyllodytes	Phyllodytes edelmoi	22	NA	homomorphic	identical	FISH, Giemsa-staining		Lilian Gruber et al. (2012) Comparative Cytogenetics 6: 409-423.
Anura	Hylidae	Phyllodytes	Phyllodytes luteolus	22	NA	homomorphic	identical	FISH, Giemsa-staining		Lilian Gruber et al. (2012) Comparative Cytogenetics 6: 409-423.
Anura	Hylidae	Phyllomedusa	Phyllomedusa rohdei	40	XY	homomorphic	identical			Nunes R.R.A., Fagundes V. (2008) Boletim Museu Biologia Mello Leitao 23: 21-36.
Anura	Hylidae	Pseudis	Pseudis bolbodatyla	24	ZW*	heteromorphic	W>Z, * in some populations they show homomorphic.	Comparative genomic hybridization (CGH); Ag-NOR		Busin C.S. et al. (2008) Genetica 133: 119-127. *Gatto et al. (2018) Front Genet. 9: 301.
Anura	Hylidae	Pseudis	Pseudis fusca	24	ZW*	heteromorphic	W>Z, * in some populations they show homomorphic.	Comparative genomic hybridization (CGH); Ag-NOR		Busin C.S. et al. (2008) Genetica 133: 119-127. *Gatto et al. (2018) Front Genet. 9: 301.
Anura	Hylidae	Pseudis	Pseudis minuta	24	ZW	homomorphic	identical	Comparative genomic hybridization (CGH); Ag-NOR		Gatto et al. (2019). Genes 10: 160.
Anura	Hylidae	Pseudis	Pseudis paradoxa	24	ZW*	heteromorphic	W>Z, * in some populations they show homomorphic.	Comparative genomic hybridization (CGH); Ag-NOR		Busin C.S. et al. (2008) Genetica 133: 119-127. *Gatto et al. (2018) Front Genet. 9: 301.
Anura	Hylidae	Pseudis	Pseudis tocantins	24	ZW	heteromorphic	W>Z	Ag-NORs, C-banding		Busin C.S. et al. (2008) Genetica 133: 119-127.
Anura	Hylidae	Scinax	Scinax alter	24	NA	homomorphic	identical			Nunes R.R.A., Fagundes V. (2008) Boletim Museu Biologia Mello Leitao 23: 21-36.
Anura	Hylidae	Scinax	Scinax argyreornatus	24	NA	homomorphic	identical			Nunes R.R.A., Fagundes V. (2008) Boletim Museu Biologia Mello Leitao 23: 21-36.
Anura	Hylidae	Scinax	Scinax catharinae	24	NA	homomorphic	identical			Cardozo D.E. et al (2011) Copeia 2011: 251-263.
Anura	Hylidae	Scinax	Scinax fuscovarius	24	NA	homomorphic	identical	Giemsa-staining, Ag-NOR staining, C-banding		Kasahara et al. (2003) Cytogenet Genome Res. 103: 155-162.
Anura	Hylidae	Scinax	Scinax ruber	24	NA	homomorphic	identical			Cardozo D.E. et al (2011) Copeia 2011: 251-263.
Anura	Hylidae	Smilisca	Smilisca baudinii	24	NA	homomorphic	identical			Hernandez-Guzman J. et al. (2011) Rev Biol Trop 59: 355-362.
Anura	Hylidae	Trachycephalus	Trachycephalus mesophaeus	24	NA	homomorphic	identical	FISH, Giemsa-staining		Lilian Gruber et al. (2012) Comparative Cytogenetics 6: 409-423.
Anura	Hylidae	Trachycephalus	Trachycephalus sp.	24	NA	homomorphic	identical	FISH, Giemsa-staining		Lilian Gruber et al. (2012) Comparative Cytogenetics 6: 409-423.
Anura	Hylidae	Trachycephalus	Trachycephalus typhonius	24	NA	homomorphic	identical	FISH, Giemsa-staining		Lilian Gruber et al. (2012) Comparative Cytogenetics 6: 409-423.
Anura	Hylodidae	Crossodactylus	Crossodactylus caramaschii	26	NA	homomorphic	identical	C-banding		Aguiar O. et al. (2004) Genetica 121: 43-53.
Anura	Hylodidae	Hylodes	Hylodes phyllodes	26	NA	homomorphic	identical	C-banding		Aguiar O. et al. (2004) Genetica 121: 43-53.
Anura	Hyperoliidae	Hyperolius	Hyperolius viridiflavus	24	XY	homomorphic	identical	C-banding		de Almeida C.G. et al. (1990) Experientia 46:509-511.
Anura	Leiopelmatidae	Leiopelma	Leiopelma archeyi	18	ZW	heteromorphic	W>Z			Green D.M. (2002) Copeia 2002: 204-207.
Anura	Leiopelmatidae	Leiopelma	Leiopelma hamiltoni	NA	ZW	heteromorphic	W>Z, slight size difference, C-banding	C-banding		Green D.M. (1988) J. Hered. 79: 165-169.
Anura	Leiopelmatidae	Leiopelma	Leiopelma hochstetteri	22	WO	heteromorphic	some populations have sex determination by a dominant W called OW			Sharbel, T.F., Green, D.M. and Houben, A. (1998) Genome, 41(1):14-22.
Anura	Leiopelmatidae	Leiopelma	Leiopelma pakeka	18	ZW	homomorphic	identical			Green D.M. (2002) Copeia 2002: 204-207.
Anura	Leptodactylidae	Engystomops	Engystomops freibergi	20	XY	heteromorphic	Y>X	FISH, Ag-NOR staining		Targueta et al. (2011) Genetica 139: 1339-1347.
Anura	Leptodactylidae	Engystomops	Engystomops montubio	20	XY	heteromorphic	Y>X	FISH, Ag-NOR staining		Targueta et al. (2011) Genetica 139: 1339-1347.
Anura	Leptodactylidae	Engystomops	Engystomops petersi	20	XY	heteromorphic	Y>X	FISH, Ag-NOR staining		Targueta et al. (2011) Genetica 139: 1339-1347.
Anura	Leptodactylidae	Engystomops	Engystomops pustulatus	20	XY	heteromorphic	Y>X	FISH, Ag-NOR staining		Targueta et al. (2011) Genetica 139: 1339-1347.
Anura	Leptodactylidae	Engystomops	Engystomops randi	20	XY*	heteromorphic	Y>X, *have homomorphic in some populations.	FISH, Ag-NOR staining		Targueta et al. (2011) Genetica 139: 1339-1347.
Anura	Leptodactylidae	Eupsophus	Eupsophus calcaratus	30	NA	homomorphic	identical	Giemsa-staining, C-banding		Cuevas, C.C. and Formas, J.R. (1996) Chromosome Research, 4(6):467-470.
Anura	Leptodactylidae	Eupsophus	Eupsophus emiliopugini	NA	NA	homomorphic	identical	Giemsa-staining, C-banding		Cuevas, C.C. and Formas, J.R. (1996) Chromosome Research, 4(6):467-470.
Anura	Leptodactylidae	Eupsophus	Eupsophus insularis	30	XY	heteromorphic	slight size difference	Giemsa-staining, C-banding		Cuevas, C.C. and Formas, J.R. (1996) Chromosome Research, 4(6):467-470.
Anura	Leptodactylidae	Eupsophus	Eupsophus migueli	30	XY	heteromorphic	slight size difference	Giemsa-staining, C-banding		Cuevas, C.C. and Formas, J.R. (1996) Chromosome Research, 4(6):467-470.
Anura	Leptodactylidae	Eupsophus	Eupsophus vertebralis	NA	NA	homomorphic	identical	Giemsa-staining, C-banding		Cuevas, C.C. and Formas, J.R. (1996) Chromosome Research, 4(6):467-470.
Anura	Leptodactylidae	Leptodactylus	Leptodactylus pentadactylus	22	XY	homomorphic	multiple sex chromosomes, ring-shaped meiotic chain			Gazoni et al. (2018). Chromosoma 127: 269-278.
Anura	Leptodactylidae	Physalaemus	Physalaemus ephippifer	22	ZW	heteromorphic	W>Z			Nascimento J. et al. (2010) Genetica 138: 1127-1132.
Anura	Leptodactylidae	Pseudopaludicola	Pseudopaludicola canga	NA	NA	homomorphic	identical			Duarte T.C. et al. (2010) Hereditas 147: 43-52.
Anura	Leptodactylidae	Pseudopaludicola	Pseudopaludicola murundu	NA	NA	homomorphic	identical			Toledo L.F. et al. (2010) Zootaxa 2496: 38-48.
Anura	Leptodactylidae	Pseudopaludicola	Pseudopaludicola saltica	22	XY	homomorphic	identical			Duarte T.C. et al. (2010) Hereditas 147: 43-52.
Anura	Limnodynastidae	Neobatrachus	Neobatrachus sudelli	48	NA	homomorphic	identical, 4n, tetraploidy	review		Schmid et al. (2015) Cytogeneti Genome Res. 145: 315-330.
Anura	Limnodynastidae	Neobatrachus	Neobatrachus sutor	24	NA	homomorphic	identical, 2n, diploidy	review		Schmid et al. (2015) Cytogeneti Genome Res. 145: 315-330.
Anura	Microhylidae	Kaloula	Kaloula picta	28	NA	homomorphic	identical			Kuramoto M. (1980) Experientia 36: 826-827.
Anura	Microhylidae	Microhyla	Microhyla fissipes	24	XY	heteromorphic	Y<X	Giemsa-staining, C-banding		Sangpakdee et al. (2017) Cytologia 82: 67-74.
Anura	Microhylidae	Microhyla	Microhyla heymonsi	24	NA	homomorphic	identical	Giemsa-staining, C-banding		Sangpakdee et al. (2017) Cytologia 82: 67-74.
Anura	Microhylidae	Microhyla	Microhyla pulchra	24	NA	homomorphic	identical	Giemsa-staining, C-banding		Sangpakdee et al. (2017) Cytologia 82: 67-74.
Anura	Myobatrachidae	Crinia	Crinia bilingua	24	ZW	heteromorphic	W>Z			Mahony M.J. (1991) Genome 34: 334-337.
Anura	Odontophrynidae	Proceratophrys	Proceratophrys boiei	22	ZW	heteromorphic	W>Z			Ananias F. et al. (2007) Hereditas 144: 206-212.
Anura	Pelobatidae	Pelodytes	Pelodytes punctatus	24	XY	homomorphic	identical			Hayes T.B. (1998) J Exp. Zool. 281: 373-399.
Anura	Pipidae	Hymenochirus	Hymenochirus boettgeri	20	XY	homomorphic	identical, 2n, diploidy	candidate sex-determining gene		Tymowska, J. 1991. Amphibian Cytogenet Evol. 259:297; Cauret et al. 2020. Mol. Biol. Evol. 37: 799-810.
Anura	Pipidae	Pipa	Pipa parva	22	XY	homomorphic	identical, 2n, diploidy	candidate sex-determining gene		Tymowska, J. 1991. Amphibian Cytogenet Evol. 259:297; Cauret et al. 2020. Mol. Biol. Evol. 37: 799-810.
Anura	Pipidae	Xenopus	Xenopus amieti	36	NA	homomorphic	identical, 4n, tetraploidy	candidate sex-determining gene		Tymowska, J. 1991. Amphibian Cytogenet Evol. 259:297; Cauret et al. 2020. Mol. Biol. Evol. 37: 799-810.
Anura	Pipidae	Xenopus	Xenopus andrei	20	probably ZW	homomorphic	identical, 2n, diploidy	candidate sex-determining gene		Tymowska, J. 1991. Amphibian Cytogenet Evol. 259:297; Cauret et al. 2020. Mol. Biol. Evol. 37: 799-810.
Anura	Pipidae	Xenopus	Xenopus borealis	18	ZW	homomorphic	identical, 2n, diploidy	candidate sex-determining gene		Tymowska, J. 1991. Amphibian Cytogenet Evol. 259:297; Cauret et al. 2020. Mol. Biol. Evol. 37: 799-810.
Anura	Pipidae	Xenopus	Xenopus boumbaensis	36	NA	homomorphic	identical, 4n, tetraploidy	candidate sex-determining gene		Tymowska, J. 1991. Amphibian Cytogenet Evol. 259:297; Cauret et al. 2020. Mol. Biol. Evol. 37: 799-810.
Anura	Pipidae	Xenopus	Xenopus clivii	20	ZW	homomorphic	identical, 2n, diploidy	candidate sex-determining gene		Tymowska, J. 1991. Amphibian Cytogenet Evol. 259:297; Cauret et al. 2020. Mol. Biol. Evol. 37: 799-810.
Anura	Pipidae	Xenopus	Xenopus epitropicalis	20	NA	homomorphic	identical, 2n, diploidy	candidate sex-determining gene		Tymowska, J. 1991. Amphibian Cytogenet Evol. 259:297; Cauret et al. 2020. Mol. Biol. Evol. 37: 799-810.
Anura	Pipidae	Xenopus	Xenopus fraseri	18	NA	homomorphic	identical, 2n, diploidy	candidate sex-determining gene		Tymowska, J. 1991. Amphibian Cytogenet Evol. 259:297; Cauret et al. 2020. Mol. Biol. Evol. 37: 799-810.
Anura	Pipidae	Xenopus	Xenopus gilli	18	ZW	homomorphic	identical, 2n, diploidy	candidate sex-determining gene		Tymowska, J. 1991. Amphibian Cytogenet Evol. 259:297; Cauret et al. 2020. Mol. Biol. Evol. 37: 799-810.
Anura	Pipidae	Xenopus	Xenopus laevis	36	ZW	homomorphic	identical, 4n, tetraploidy	candidate sex-determining gene		Schmid M., Steinlein C. (1991) Chromosoma 101: 123-132; Matsuda et al. 2015. Cytogenet Genome Res. 145: 187-191.
Anura	Pipidae	Xenopus	Xenopus mellotropicalis	20	ZW	homomorphic	identical, 2n, diploidy	candidate sex-determining gene		Tymowska, J. 1991. Amphibian Cytogenet Evol. 259:297; Cauret et al. 2020. Mol. Biol. Evol. 37: 799-810.
Anura	Pipidae	Xenopus	Xenopus pygmaeus	18	NA	homomorphic	identical, 2n, diploidy	candidate sex-determining gene		Tymowska, J. 1991. Amphibian Cytogenet Evol. 259:297; Cauret et al. 2020. Mol. Biol. Evol. 37: 799-810.
Anura	Pipidae	Xenopus	Xenopus ruwenzoriensis	36	NA	homomorphic	identical, 4n, tetraploidy	candidate sex-determining gene		Tymowska, J. 1991. Amphibian Cytogenet Evol. 259:297; Cauret et al. 2020. Mol. Biol. Evol. 37: 799-810.
Anura	Pipidae	Xenopus	Xenopus sp. nov. VII	20	NA	homomorphic	identical, 2n, diploidy	candidate sex-determining gene		Tymowska, J. 1991. Amphibian Cytogenet Evol. 259:297; Cauret et al. 2020. Mol. Biol. Evol. 37: 799-810.
Anura	Pipidae	Xenopus	Xenopus sp. nov. X	36	NA	homomorphic	identical, 4n, tetraploidy	candidate sex-determining gene		Tymowska, J. 1991. Amphibian Cytogenet Evol. 259:297; Cauret et al. 2020. Mol. Biol. Evol. 37: 799-810.
Anura	Pipidae	Xenopus	Xenopus tropicalis	20	ZWXY	homomorphic	identical, 2n, diploidy	candidate sex-determining gene		Roco, A. S., Olmstead, A. W., Degitz, S. J., Amano, T., Zimmerman, L. B., & Bullejos, M. (2015). Coexistence of Y, W, and Z sex chromosomes in Xenopus tropicalis. Proceedings of the National Academy of Sciences, 112(34), E4752-E4761.
Anura	Pipidae	Xenopus	Xenopus vestitus	36	probably ZW	homomorphic	identical, 4n, tetraploidy	candidate sex-determining gene		Tymowska, J. 1991. Amphibian Cytogenet Evol. 259:297; Cauret et al. 2020. Mol. Biol. Evol. 37: 799-810.
Anura	Pipidae	Xenopus	Xenopus wittei	36	NA	homomorphic	identical, 4n, tetraploidy	candidate sex-determining gene		Tymowska, J. 1991. Amphibian Cytogenet Evol. 259:297; Cauret et al. 2020. Mol. Biol. Evol. 37: 799-810.
Anura	Pyxicephalidae	Tomopterna	Tomopterna delalandii	26	ZW	homomorphic	identical			Schmid M. (1980) Chromosoma 80: 69-96.
Anura	Racophoridae	Buergeria	Buergeria buergeri	26	ZW	homomorphic	identical	AAT-1(expressed on both Z and W)		Schmid M. et al. (1993) Cytogenet Cell Genet 62:238-246.
Anura	Ranidae	Amolops	Amolops jinjiangensis	26	XY	homomorphic	identical	FISH, C-bandng		Liu et al. (2019) Cytogenet Genome Res. 517: 172-178.
Anura	Ranidae	Amolops	Amolops kangtingensis	26	XY	homomorphic	identical	FISH, C-bandng		Liu et al. (2019) Cytogenet Genome Res. 517: 172-178.
Anura	Ranidae	Amolops	Amolops lifanensis	26	XY	homomorphic	identical	FISH, C-bandng		Liu et al. (2019) Cytogenet Genome Res. 517: 172-178.
Anura	Ranidae	Amolops	Amolops loloensis	26	XY	homomorphic	identical	FISH, C-bandng		Liu et al. (2019) Cytogenet Genome Res. 517: 172-178.
Anura	Ranidae	Amolops	Amolops mantzorum	26	XY	heteromorphic	Y>X, slight size difference, FISH, C-bandng	FISH, C-bandng		Liu et al. (2019) Cytogenet Genome Res. 517: 172-178.
Anura	Ranidae	Fejervarya	Fejervarya ssp	NA	NA	homomorphic	identical			Joshy S.A., Kuramato M. (2008) Cytologia 73: 243-250.
Anura	Ranidae	Glandirana	Glandirana rugosa	26	ZWXY*	heteromorphic	*south populations have homomorphic sex chromosomes.	ADP:ATP translocase		Kawamura T., Nishioka M. (1977) In Taylor DH, Guttman DI, The Reproductive Biology of Amphibians, Plenum Publishers, New York.
Anura	Ranidae	Hoplobatrachus	Hoplobatrachus tigrina	NA	ZW	heteromorphic	heterochromatic W			Chakrabarti S. et al. (1983) Experientia 39: 321-322.
Anura	Ranidae	Limnonectes	Limnonectes kuhlii	22	NA	homomorphic	identical			Kuramoto M. (1980) Experientia 36: 826-828.
Anura	Ranidae	Lithobates	Lithobates pipiens	26	XY	homomorphic	identical	C-bandng		Berardino M.A.D. (1962) Dev. Biol. 5: 101-126.
Anura	Ranidae	Lithobates	Lithobates clamitans	26	XY	homomorphic	identical	ACON-1		Elinson R.P. (1983) Biochem. Genet 21: 435-442.
Anura	Ranidae	Lithobates	Lithobates sphenocephala	26	XY	homomorphic	identical	ACON-1; RADseq		Wright D.A., Richards C.M. (1983) Genetics 103: 249-261. Jeffries et al. 2018. Nat. Comm. 9: 4088.
Anura	Ranidae	Odorrana	Odorrana narina	26	XY	heteromorphic	Y>X			Kuramoto M. (1980) Experientia 36: 826-827.
Anura	Ranidae	Pelophylax	Pelophylax chosenicus	26	NA	homomorphic	identical			Kuramoto M. (1980) Experientia 36: 826-827.
Anura	Ranidae	Pelophylax	Pelophylax esculentus	26	XY	homomorphic	identical	MPI, LDH-B, PEP-B, HK-1, replication patterns		Schempp W., Schmid M. (1981) Chromosoma 83: 697-710.
Anura	Ranidae	Pelophylax	Pelophylax nigromaculata	26	XY	homomorphic	identical	RADseq		Jeffries et al. (2018) Nat. Comm. 9: 4088.
Anura	Ranidae	Pelophylax	Pelophylax perezi	26	XY	homomorphic	identical	RADseq		Jeffries et al. (2018) Nat. Comm. 9: 4088.
Anura	Ranidae	Pelophylax	Pelophylax porosus	26	XY	homomorphic	identical	RADseq		Jeffries et al. (2018) Nat. Comm. 9: 4088.
Anura	Ranidae	Pelophylax	Pelophylax saharicus	26	XY	homomorphic	identical	RADseq		Jeffries et al. (2018) Nat. Comm. 9: 4088.
Anura	Ranidae	Pelophylax	Pelophylax ridibundus	26	XY	homomorphic	identical	C-bandng		Matirosyan, A. & Stepanyan, I. (2009) Comparative Cytogenetics. 3: 11-24.
Anura	Ranidae	Pyxicephalus	Pyxicephalus adspersus	26	ZW	heteromorphic	W<<Z (W is much smaller, at least 1.5-2 times smaller than Z)			Schmid M. (1980) Chromosoma 80: 69-96.
Anura	Ranidae	Rana	Rana arvalis	26	XY	homomorphic	identical	RADseq		Jeffries et al. (2018) Nat. Comm. 9: 4088.
Anura	Ranidae	Rana	Rana berlandieri	26	XY	homomorphic	identical	Alb, F16DP, ADH-2, PGM-1, b-GLU; RADseq		Wright D.A. et al. (1980) Biochem. Genet. 18:591–616. Jeffries et al. 2018. Nat. Comm. 9: 4088.
Anura	Ranidae	Rana	Rana blairi	26	XY	homomorphic	identical	SOD-1, RADseq		Wright D.A. et al. (1980) Biochem. Genet. 18:591–616. Jeffries et al. 2018. Nat. Comm. 9: 4088.
Anura	Ranidae	Rana	Rana catesbeiana	26	XY	homomorphic	identical	LDH-B		Elinson R.P. (1981) Devel Biol 81:167-176.
Anura	Ranidae	Rana	Rana chiricahuensis	26	XY	homomorphic	identical	RADseq		Jeffries et al. (2018) Nat. Comm. 9: 4088.
Anura	Ranidae	Rana	Rana coreana	26	NA	homomorphic	identical			Kuramoto M. (1980) Experientia 36: 826-827.
Anura	Ranidae	Rana	Rana dalmatina	26	XY	homomorphic	identical	RADseq		Jeffries et al. (2018) Nat. Comm. 9: 4088.
Anura	Ranidae	Rana	Rana dybowskii	24	NA	homomorphic	identical			Xia Y.G. et al (2006) Chinese J. Zool. 41: 103-106.
Anura	Ranidae	Rana	Rana huanrenesis	24	NA	homomorphic	identical			Xia Y.G. et al (2006) Chinese J. Zool. 41: 103-106.
Anura	Ranidae	Rana	Rana iberica	26	XY	homomorphic	identical	RADseq		Jeffries et al. (2018) Nat. Comm. 9: 4088.
Anura	Ranidae	Rana	Rana italica	26	XY	homomorphic	identical	RADseq		Jeffries et al. (2018) Nat. Comm. 9: 4088.
Anura	Ranidae	Rana	Rana japonica	26	XY	homomorphic	identical	RADseq		Kawamura T., Nishioka M. (1977) In Taylor DH, Guttman DI, The Reproductive Biology of Amphibians, Plenum Publishers, New York.
Anura	Ranidae	Rana	Rana kukunoris	26	XY	homomorphic	identical	RADseq		Jeffries et al. (2018) Nat. Comm. 9: 4088.
Anura	Ranidae	Rana	Rana latastei	26	XY	homomorphic	identical	RADseq		Jeffries et al. (2018) Nat. Comm. 9: 4088.
Anura	Ranidae	Rana	Rana montezumae	26	XY	homomorphic	identical	RADseq		Jeffries et al. (2018) Nat. Comm. 9: 4088.
Anura	Ranidae	Rana	Rana pipiens	26	XY	homomorphic	identical	PEP-C, SOD-1		Wright D.A., Richards C.M. (1983) Genetics 103: 249-261.
Anura	Ranidae	Rana	Rana sakurai	26	XY	homomorphic	identical			Ryuzaki M. et al. (1999) Chromosome Res 7: 31-42.
Anura	Ranidae	Rana	Rana tagoi	26	XY	homomorphic	identical			Ryuzaki M. et al. (2006) Cytogenet Genome Res 114: 56-65.
Anura	Ranidae	Rana	Rana tarahumara	26	XY	homomorphic	identical	RADseq		Jeffries et al. (2018) Nat. Comm. 9: 4088.
Anura	Ranidae	Rana	Rana temporaria	26	XY	homomorphic	identical			Schempp W., Schmid M. (1981) Chromosoma 83: 697-710.
Anura	Ranidae	Rana	Rana tsushimensis	26	XY	homomorphic	identical			Kawamura T., Nishioka M. (1977) In Taylor DH, Guttman DI, The Reproductive Biology of Amphibians, Plenum Publishers, New York.
Anura	Ranidae	Rana	Rana yavapaiensis	26	XY	homomorphic	identical	RADseq		Jeffries et al. (2018) Nat. Comm. 9: 4088.
References
Abramyan J, Ezaz T, Graves JAM, Koopman P. 2009. Z and W sex chromosomes in the cane toad (Bufo marinus). Chromosom. Res. 17:1015–1024. doi: 10.1007/s10577-009-9095-1.
Aguiar O, Carvalho KA, Giaretta AA, Recco-Pimentel SM. 2004. Cytogenetics of Hylodes and Crossodactylus species (Anura, Leptodactylidae) with comments on Hylodinae/Dendrobatidae relationships. Genetica. 121:43–53. doi: 10.1023/B:GENE.0000019926.50310.26.
Aguiar O, Lima AP, Giaretta AA, Recco-Pimentel SM. 2002. Cytogenetic analysis of four poison frogs of the Epipedobates genus (Anura: Dendrobatidae). Herpetologica. 58:293–303. doi: 10.1655/0018-0831(2002)058[0293:CAOFPF]2.0.CO;2.
de Almeida CG, Grafe TU, Guttenbach M, Schmid M. 1990. Karyotype and chromosome banding in the reed frog Hyperolius viridiflavus ommatostictus (Amphibia, Anura, Hyperoliidae). Experientia. 46:509–511. doi: 10.1007/BF01954249.
Amaro-Ghilardi RC, Silva MJDJ, Rodrigues MT, Yonenaga-Yassuda Y. 2008. Chromosomal studies in four species of genus Chaunus (Bufonidae, Anura): Localization of telomeric and ribosomal sequences after fluorescence in situ hybridization (FISH). Genetica. 134:159–168. doi: 10.1007/s10709-007-9218-6.
Ananias F, Modesto ÁDS, Mendes SC, Napoli MF. 2007. Unusual primitive heteromorphic ZZ/ZW sex chromosomes in Proceratophrys boiei (Anura, Cycloramphidae, Alsodinae), with description of C-Band interpopulational polymorphism. Hereditas. 144:206–212. doi: 10.1111/j.2007.0018-0661.02026.x.
Baraquet M, Valetti JA, Salas NE, Martino AL. 2011. Redescription of the karyotype of five species of the family Bufonidae (Amphibia: Anura) from central area of Argentina. Biologia (Bratisl). 66:543–547. doi: 10.2478/s11756-011-0048-8.
Berardino MADI. 1962. The Karyotype Stability and Investigration of its Embryonic. Dev. Biol. 5:101–126.
Berset-Brändli L, Jaquiéry J, Dubey S, Perrin N. 2006. A sex-specific marker reveals male heterogamety in European tree frogs. Mol. Biol. Evol. 23:1104–1106. doi: 10.1093/molbev/msk011.
Bogart, J. P. 1991. The influence of life history on karyotypic evolution in frogs. In Amphibian Cytogenetics and Evolution, edited by Green, D. M., Sessions, S. K. p 233-258. Academic Press, San Diego, CA.
Busin CS et al. 2008. Cytogenetic analysis of four species of Pseudis (Anura , Hylidae), with the description of ZZ / ZW sex chromosomes in P . tocantins. Genetica. 133:119–127. doi: 10.1007/s10709-007-9189-7.
Cardozo DE et al. 2011. Karyotypic data on 28 species of scinax (Amphibia: Anura: Hylidae): Diversity and informative variation. Copeia. 251–263. doi: 10.1643/CH-09-105.
Carvalho MA, Rodrigues MT, Siqueira S, Garcia C. 2014. Dynamics of chromosomal evolution in the genus hypsiboas (Anura: Hylidae). Genet. Mol. Res. 13:7826–7838. doi: 10.4238/2014.September.26.21.
Cauret CMS, Gansauge M-T, Tupper AS, Furman BLS, Knytl M, et al. 2020. Mol. Biol. Evol. 37:799-810.
Chakrabarti S, Banerjee SN, Neogi LN, Roy-Choudhuri S. 1983. C-band positive W chromosome in the female Indian frog. Experientia. 39:321–322. doi: 10.1007/BF01955327.
Chongxin, D. & Kegang, S. 1984. A cytogenetics demonstration of XY sex determination in Bufo raddei. Acta Gen Sinica 11: 395-399.
Cuevas CC, Formas JR. 1996. Heteromorphic sex chromosomes in Eupsophus insularis (Amphibia: Anura: Leptodactylidae). Chromosom. Res. 4:467–470. doi: 10.1007/BF02265054.
Duarte TC et al. 2010. Chromosome analysis in Pseudopaludicola (Anura, Leiuperidae), with description of sex chromosomes XX/XY in P. saltica. Hereditas. 147:43–52. doi: 10.1111/j.1601-5223.2009.02153.x.
Dufresnes C et al. 2015. Sex-chromosome homomorphy in palearctic tree frogs results from both turnovers and X-Y recombination. Mol. Biol. Evol. 32:2328–2337. doi: 10.1093/molbev/msv113.
Elinson RP. 1981. Genetic analysis of developmental arrest in an amphibian hybrid (Rana catesbeiana, Rana clamitans). Dev. Biol. 81:167–176. doi: 10.1016/0012-1606(81)90359-6.
Elinson RP. 1983. Inheritance and expression of a sex-linked enzyme in the frog, Rana clamitans. Biochem. Genet. 21:435–442. doi: 10.1007/BF00484436.
Elm, E., Morcscalchi A., Stingo, V. & Today, G. 1982: Genome characteristics and the systematics of the Discoglossidae (Amphibia Salientia). Monitore Zool. Ital. 16: 283 - 299.
Gatto KP, Mattos J V, Seger KR, Lourenço LB. 2018. Sex chromosome differentiation in the frog genus Pseudis involves satellite DNA and chromosome rearrangements. Front. Genet. 9:301. doi: 10.3389/fgene.2018.00301.
Gazoni T, Haddad CFB, Narimatsu H, Lyra ML. 2018. More sex chromosomes than autosomes in the Amazonian frog Leptodactylus pentadactylus.
Green DM. 2002. Chromosome polymorphism in archey’s frog (Leiopelma archeyi) from New Zealand. Copeia. 2002:204–207. doi: 10.1643/0045-8511(2002)002[0204:CPIASF]2.0.CO;2.
Green DM. 1988. Heteromorphic sex chromosomes in the rare and primitive frog Leiopelma hamiltoni from New Zealand. J. Hered. 79:165–169. doi: 10.1093/oxfordjournals.jhered.a110486.
Gruber SL, Haddad CFB, Kasahara S. 2012. Karyotype analysis of seven species of the tribe lophiohylini (Hylinae, Hylidae, Anura), with conventional and molecular cytogenetic techniques. Comp. Cytogenet. 6:409–423. doi: 10.3897/CompCytogen.v6i4.3945.
Hayes TB. 1998. Sex determination and primary sex differentiation in amphibians: Genetic and developmental mechanisms. J. Exp. Zool. 281:373–399. doi: 10.1002/(SICI)1097-010X(19980801)281:5<373::AID-JEZ4>3.0.CO;2-L.
Hernández-Guzmán, J., Arias-Rodriguez, L., Rimber Indy, J. 2011. Los cromosomas meióticos de la rana arboricola Smilisca baudinii (Anura : Hylidae). Rev. Biol. Trop. 59(1):355-362.
Joshy, S.H., Kuramoto, M. 2008. Comparative chromosome studies of five species of the genus Fejervarya (Anura: Ranidae) from South India. Cytologia. 72:243-250.
Kasahara S, Zampieri Silva AP, Gruber SL, Haddad CFB. 2003. Comparative cytogenetic analysis on four tree frog species (Anura, Hylidae, Hylinae) from Brazil. Cytogenet. Genome Res. 103:155–162. doi: 10.1159/000076304.
Kawamura T., Nishioka M. (1977) Aspects of the Reproductive Biology of Japanese Anurans. In: Taylor D.H., Guttman S.I. (eds) The Reproductive Biology of Amphibians. Springer, Boston, MA. https://doi.org/10.1007/978-1-4757-6781-0_4
King, A., 1990. Animal Cytogenetics. Vol. 4. Chordata 2, Amphibia. Gerbruder Borntraeger, Stuttgart and Berlin.
Kuramoto M. 1980. Kayotype of several frogs from Korea, Taiwa and the Philippines. Experientia. 36:816–828.
Liu, Y., M. Song, W. Luo, Y. Xia, and X.-m. Zeng. 2019. Chromosomal evolution in the Amolops mantzorum species group (Ranidae; Anura) narrated by repetitive DNAs. Cytogenetic and Genome Research 157: 172–178.
Mahony MJ. 1991. Heteromorphic sex chromosomes in the australian frog Crinia bilingua (Anura: Myobatrachidae). Genome. 34:334–337. doi: 10.1139/g91-055.
Martirosyan, A., Stepanyan, I. 2009. Features of the karyotypes of Pelophylax ridibundus Pallas, 1771 and Rana macrocnemis Boulenger, 1985 (Amphibia: Ranidae). Comparative Cytogenetics. 3(1):11-24.
Matsuda Y., Uno Y., Kondo M, Gilchrist M.J., Zorn A.M., Rokhsar D.S., Schmid M., Taira M. 2015. A new nomenclature of Xenopus laevis chromosomes based on the phylogenetic relationship to Silurana/Xenopus tropicalis. Cytogenet Genome Res. 145, 187-191.
Morescalchi, A. 1964. II corredo cromosomico di Di.rcoglossus pictus Otth: cromosomi sessuali, spiralizazione cromosomica e zone eterocromatiche. Caryologia 17: 327-345.
Nascimento J, Quinderé YRSD, Recco-Pimentel SM, Lima JRF, Lourenço LB. 2010. Heteromorphic Z and W sex chromosomes in Physalaemus ephippifer (Steindachner, 1864) (Anura, Leiuperidae). Genetica. 138:1127–1132. doi: 10.1007/s10709-010-9501-9.
Nunes, R. R. A., and V. Fagundes. 2008. Cario´tipos de oito espe´cies de anfı´bios das subfamı´lias Hylinae e Phyllome262 Copeia 2011, No. 2 dusinae (Anura, Hylidae) do Espı´rito Santo, Brasil. Boletim do Museu de Biologia Mello Leita˜o 23:21–36.
Odierna G, Aprea G, Capriglione T, Castellano S, Balletto E. 2007. Cytological evidence for population-specific sex chromosome heteromorphism in Palaearctic green toads (Amphibia, Anura). J. Biosci. 32:763–768. doi: 10.1007/s12038-007-0076-2.
Patawang I et al. 2014. The Identification of Sex-Chromosomes and Karyological Analysis of Rice Frog, Fejervarya limnocharis(Anura, Ranidae) from Northeast Thailand. Cytologia (Tokyo). 79:141–150. doi: 10.1508/cytologia.79.141.
Ponse, K.: Sur la digamétie du crapaud hermaphrodite. Rev. Suisse Zool. 49, 185–189 (1942)
Roco ÁS et al. 2015. Coexistence of Y, W, and Z sex chromosomes in Xenopus tropicalis. Proc. Natl. Acad. Sci. 112:E4752–E4761. doi: 10.1073/pnas.1505291112.
Rodrigues PC et al. 2011. Chromosome analysis of five Brazilian species of poison frogs (Anura: Dendrobatidae). J. Genet. 90:31–37. doi: 10.1007/s12041-011-0023-8.
Ryuzaki M, Hanada H, Okumoto H, Takizawa N, Nishioka M. 1999. Evidence for heteromorphic sex chromosomes in males of Rana tagoi and Rana sakuraii in Nishitama district of Tokyo (Anura: Ranidae). Chromosom. Res. 7:31–42. doi: 10.1023/A:1009271110980.
Saba N, Tripathi NK. 2014. Preliminary cytogenetic study and report of ZZ/ZW sex chromosomes in the bullfrog, Hoplobatrachus tigerinus (Anura, Amphibia) from high altitude area of Jammu and Kashmir, India. Nucl. 57:55–59. doi: 10.1007/s13237-014-0101-4.
Sangpakdee W et al. 2017. Cytogenetic study of three microhylid species (Anura, Microhylidae) from Thailand. Cytologia (Tokyo). 82:67–74. doi: 10.1508/cytologia.82.67.
Schempp, W., Schmid, M. 1981. Chromosome banding in amphibia VI. BrdU-replication patterns in anura and demonstration of XX/XY sex chromosomes in Rana esculenta. Chromosoma 83:697-710.
Schmid M., Feichtinger W, Steinlein C, Rupprecht A, et al. 2002. Chromosome banding in Amphibia: XXIII. Giant W sex chromosomes and extremely small genomes in Eleutherodactylus euphronides and Eleutherodactylus shrevei (Anura, Leptodactylidae). Cytogenet. Genome Res. 97:81–94. doi: 10.1159/000064055.
Schmid M & Haaf T (1989) Origin and evolution of sex chromosomes in Amphibia: the cytogenetic data. In Evolutionary Mechanisms in Sex Determination, ed. SS Wachtel, pp. 37- 56. Boca Raton: CRC Press, Inc.
Schmid M., Feichtinger W, Steinlein C, Nanda I, et al. 2002. Chromosome banding in Amphibia. XXII. Atypical Y chromosomes in Gastrotheca walkeri and Gastrotheca ovifera (Anura, Hylidae). Cytogenet. Genome Res. 96:228–238. doi: 10.1159/000063016.
Schmid M et al. 1991. Sex-Determining Mechanisms and Sex Chromosomes in Amphibia. xx doi: 10.1016/b978-0-12-297880-7.50020-2.
Schmid M et al. 2010. The chromosomes of terraranan frogs: Insights into vertebrate cytogenetics. Cytogenet. Genome Res. 130–131:1–568. doi: 10.1159/000301339.
Schmid M, Evans BJ, Bogart JP. 2015. Polyploidy in Amphibia. Cytogenet. Genome Res. 145:315–330. doi: 10.1159/000431388.
Schmid M, Feichtinger W, Steinlein C, Haaf T. 2002. Chromosome banding in Amphibia : XXVI . Coexistence of homomorphic XY sex chromosomes and a derived Y-autosome transloation in Eleutherodactylus maussi (Anura, Leptodactylidae). Cytogenet Genome Res. 99:330-343.
Schmid, M. 1980. Chromosome banding in amphibia V. Highly differentiated ZW/ZZ sex chromosomes and exceptional genome size in Pyxicephalus adspersus (Anura, Ranidae). Chromosoma, 80:69-86.
Schmid M, Feichtinger W, Steinlein C, Visbal García R, Fernández Badillo A. 2003. Chromosome banding in Amphibia: XXVIII. Homomorphic XY sex chromosomes and a derived Y-autosome translocation in Eleutherodactylus riveroi (Anura, Leptodactylidae). Cytogenet. Genome Res. 101:62–73. doi: 10.1159/000073420.
Schmid M, Haaf T, Geile B, Sims S. 1983. Unusual hetermorphic sex chromosomes in a marsupial frog. Experientia. 39:1153–1155.
Schmid, M., Steinlein, C. & Feichtinger, W. Chromosome banding in Amphibia. Chromosoma 97, 434–438 (1989). https://doi.org/10.1007/BF00295027
Schmid M, Ohta S, Steinlein C, Guttenbach M. 1993. Chromosome bandign in Amphibia XIX. Primitive ZW/ZZ sex chromosomes in Buergeria buergeri (Anura, Rhacophoridae). Cytogenet. Cell Genet. 62:238–246.
Schmid M., Steinlein C., Bogart J.P., Feichtinger W., Haaf T., Nanda I., del Pino E.M., Duellman W.E., Hedges S.B. 2012. The Hemiphractid Frogs. Phylogeny, Embryology, Life History, and Cytogenetics. Cytogenet Genome Res 2012;138:69–384
Schmid M, Steinlein C. 2018. Chromosome banding in amphibia. XXXVII. Y-autosome translocations in Anura. Cytogenet. Genome Res. 154:153–180. doi: 10.1159/000487907.
Sharbel TF, Green DM, Houben A. 1998. B-chromosome origin in the endemic New Zealand frog Leiopelma hochstetteri through sex chromosome devolution. Genome. 41:14–22. doi: 10.1139/gen-41-1-14.
Siripiyasing, P., W. Chulalaksananukul, P. Pariyanonth, S. Kaewsri, S. Sittigul, N. Seatung, et al. 2008. The identification of the sex chromosome and karyotype of four toad species (genus Bufo) in Thailand by T-lymphocyte cell culture. Cytologia 73: 229–241.
Siqueira S, Aguiar O, Strüssmann C, Del-Grande ML, Recco-Pimentel SM. Chromosomal analysis of three Brazilian “eleutherodactyline” frog (Anura: Terrarana), with suggestion of a new species. 1860:1.
Stöck M et al. 2011. Ever-young sex chromosomes in European tree frogs. PLoS Biol. 9:e1001062. doi: 10.1371/journal.pbio.1001062.
Tamschick S et al. 2014. Sex chromosome conservation, DMRT1 phylogeny and gonad morphology in diploid palearctic green toads (Bufo viridis Subgroup). Cytogenet. Genome Res. 144:315–324. doi: 10.1159/000380841.
Targueta CP, Rivera M, Lourenço LB. 2011. Karyotypic differentiation via 2n reduction and a finding of a case of triploidy in anurans of the genus Engystomops (Anura, Leiuperidae). Genetica. 139:1339–1347. doi: 10.1007/s10709-012-9636-y.
Toledo LF. 2010. Description of a new species of Pseudopaludicola Miranda-Ribeiro , 1926 from the. Zootaxa. 48:38–48.
Tymowska J. 1991. Polyploidy and cytogenetic variation in frogs of the genus Xenopus. Amphibian Cytogenet Evol. 259:297.
Ueda H. 1980. The sex of triploids and gynogenetic diploids in Bombina orientalis. Sci. Rep. Lab. Amphib. Biol., Hiroshima Univ. 4:185–199.
Ullebich, F. (1966). Karyotyp und DNS-gehalt von Bufo bufo, B. viridis, B. bufo x B. viridis und B. calamita (Amphibia, Anura). Chromosoma, Berl. 18, 316-342.
Veloso A et al. 2005. Description of a new Eupsophus species (Amphibia, Leptodactylidae) from the remnants of Maulino forest, central Chile. Herpetol. J. 15:159–165.
Wen, C., Lu Q., Xiang W. (1983) Studies of chromosome banding and sister chromatid exchange in Bufo bufo gargarizans. Acta Gen Sinica 10: 291–297.
Wright DA, Richards CM. 1983. Two sex-linked loci in the leopard frog, Rana pipiens. Genetics. 103:249–261. doi: 10.1093/genetics/103.2.249.
Wright DA, Richards CM, Nace GW. 1980. Inheritance of enzymes and blood proteins in the leopard frog, Rana pipiens: Three linkage groups established. Biochem. Genet. 18:591–616. doi: 10.1007/BF00484404.
